# Supplementary material for: Retinal vessel shift and its association with axial length elongation in a prospective observation in Japanese junior high school students
Source: PLoS One. 2021 Apr 22;16(4):e0250233. doi: 10.1371/journal.pone.0250233 (PMC8062002; doi:10.1371/journal.pone.0250233)
Supplement: S1 File — (CSV) [file pone.0250233.s001.csv]

ID	RVS	sex	BH1	BH3	BHDif	BW1	BW3	BWDif	ACD_1	ACD_3	AL_1	AL_3	PRAA1	PRAA3
1	1	F	155.9	158.1	2.2	48.4	53.3	4.9	3.52	3.51	23.13	23.29	145.484	146.704
2	1	F	155	156.9	1.9	44.6	48.3	3.7	3.71	3.64	24.43	24.82	137.327	136.461
3	1	F	144.3	144.8	0.5	39.7	41.3	1.6	3.39	3.25	22.79	22.97	130.116	131.191
4	1	F	147	149	2	41.8	44.8	3	3.37	3.44	23.05	23.25	126.449	128.29
5	1	F	159.7	161.5	1.8	55.3	58.4	3.1	3.54	3.53	25.11	25.21	108.125	107.665
6	1	M	158.2	167.6	9.4	42.2	51.1	8.9	3.73	3.85	25.64	26.12	148.791	148.767
7	1	M	163.5	167.9	4.4	52.4	58.1	5.7	4.37	4.42	25.6	25.8	111.763	111.145
8	1	M	158.7	168.8	10.1	56.4	62.6	6.2	4.19	4.06	26.31	26.59	116.814	116.412
9	1	M	139.3	154.9	15.6	33.3	42.5	9.2	3.84	3.91	23.85	24.24	119.952	122.102
10	1	F	153.4	156.1	2.7	46.7	52.7	6	3.69	3.77	23.37	23.46	134.115	134.755
11	1	F	148.4	152	3.6	41.1	46.3	5.2	3.57	3.65	23.16	23.57	161.989	162.057
12	1	F	157.2	163.1	5.9	43.2	49.8	6.6	3.54	3.53	25.11	25.5	131.332	131.578
13	1	F	154.3	160.3	6	37.9	43.7	5.8	3.87	3.89	24.8	25.02	125.285	125.285
14	1	F	151.7	155	3.3	46.8	52.8	6	3.71	3.82	24.22	24.53	147.102	147.102
15	1	F	155.7	162.1	6.4	47.8	64.5	16.7	3.35	3.48	24.86	25.49	138.309	138.309
16	1	M	154.2	165.8	11.6	43.8	56.8	13	3.99	3.37	26.08	26.55	108.65	107.871
17	1	M	143.5	157.3	13.8	35.2	47.9	12.7	3.84	3.95	23.31	24.13	130.15	130.15
18	1	F	153.6	156	2.4	44.8	50.8	6	3.68	3.72	25.88	25.91	113.33	112.032
19	1	F	151.6	155.3	3.7	45.4	51.7	6.3	2.9	2.94	21.95	22.06	154.501	154.501
20	1	F	151.9	154	2.1	45.8	49	3.2	3.64	3.66	24.62	24.79	96.508	97.068
21	1	F	155.5	157.2	1.7	50	48.5	-1.5	3.8	3.73	24.13	24.13	143.805	145.742
22	1	F	155.1	157.7	2.6	43.1	51.6	8.5	3.78	3.86	26.56	27.14	134.628	131.615
23	1	M	155.7	166.8	11.1	37.7	47.4	9.7	3.66	3.72	24.81	25.19	128.553	128.188
24	1	M	152.2	170.2	18	39.3	54.4	15.1	3.68	3.84	25.63	26.17	151.089	149.092
25	1	M	160.9	165.3	4.4	44	48.9	4.9	3.7	3.79	23.25	23.32	155.694	156.617
26	1	M	143.1	156.7	13.6	40.1	51.8	11.7	3.64	3.63	23.71	23.87	154.537	156.143
27	1	M	163.1	180.9	17.8	46.4	59	12.6	3.81	3.84	24.69	24.98	129.134	129.134
28	1	M	158.7	161.4	2.7	54.7	61	6.3	4.02	4.04	24.2	24.52	156.404	154.531
29	1	M	161.4	172.6	11.2	48.8	61.4	12.6	3.55	3.64	23.98	24.21	110.351	109.831
30	1	F	153.4	156.1	2.7	50.4	57.9	7.5	3.65	3.74	23.72	23.96	150.332	151.915
31	1	F	154	156.5	2.5	46	57.2	11.2	3.58	3.7	23.94	24.35	130.789	131.387
32	1	M	167	174	7	48.6	52.8	4.2	3.88	3.86	25.95	26.25	146.92	148.038
33	1	M	158.1	167.7	9.6	45.2	50.3	5.1	3.57	3.54	22.8	22.83	139.226	140.224
34	1	M	162.5	168.6	6.1	44.8	53.5	8.7	4.02	4.08	26.33	26.69	153.15	155.04
35	1	M	157.6	165.3	7.7	40.9	47.1	6.2	3.61	3.59	26.2	26.57	113.941	113.36
36	1	M	145.2	164.8	19.6	40.9	46.8	5.9	4.05	4.13	24.24	24.45	142.338	143.91
37	1	M	148.6	163.3	14.7	43.9	55.1	11.2	3.93	3.99	25.3	25.66	149.36	146.804
38	1	F	146.5	151	4.5	35.6	42	6.4	3.87	3.89	24.76	25.11	142.571	142.962
39	1	F	151.1	153.1	2	41	46.5	5.5	3.61	3.7	24.11	24.24	86.352	86.352
40	1	F	163.6	166.4	2.8	49.6	58.9	9.3	3.69	3.74	22.63	23.01	149.842	149.179
41	1	F	160.4	161.7	1.3	49.8	49.3	-0.5	3.64	3.71	24.19	24.6	142.246	140.426
42	1	F	155	158.4	3.4	43.1	49.7	6.6	3.65	3.67	26.91	27.43	122.727	122.727
43	0	M	151.8	161.5	9.7	46.1	49.7	3.6	3.98	4.04	24.74	24.96
44	0	M	161.3	170.2	8.9	57.3	64.9	7.6	4.04	4.4	25.72	26.18
45	0	M	163.6	167.3	3.7	52.2	59.8	7.6	3.78	3.72	24.52	24.57
46	0	M	165.7	178.8	13.1	44.2	56.3	12.1	3.54	3.57	23.26	23.47
47	0	M	159.3	167.5	8.2	45.1	58.9	13.8	3.82	3.87	25.08	25.22
48	0	M	148.3	165.3	17	35.7	47.4	11.7	3.79	3.81	24.29	24.63
49	0	M	154.7	167.6	12.9	43	52.2	9.2	3.79	3.8	25.66	25.98
50	0	M	154	158	4	39.4	45.4	6	3.7	3.71	24.4	24.65
51	0	M	142.6	161.3	18.7	33.6	49.3	15.7	3.7	3.66	24.86	25.28
52	0	M	183.6	188.1	4.5	51.7	59.5	7.8	3.65	3.66	23.2	23.44
53	0	M	159	170.2	11.2	41.2	53.7	12.5	4.12	4.13	24.84	24.94
54	0	M	151.7	168.1	16.4	34.3	47.9	13.6	4.38	4.36	25.06	25.13
55	0	M	169.2	175.1	5.9	47.1	48.4	1.3	3.41	3.34	25.15	25.6
56	0	M	150.4	161.3	10.9	36.3	44.7	8.4	3.52	3.62	23.49	23.77
57	0	M	159.7	165.8	6.1	46.3	51.5	5.2	3.67	3.74	25.33	26.22
58	0	M	157.4	165.1	7.7	46	58.2	12.2	3.63	3.69	23.08	23.26
59	0	F	142.9	144.5	1.6	36.2	41.7	5.5	3.74	3.71	24.63	24.74
60	0	F	153.4	154.5	1.1	42.8	46.1	3.3	3.79	3.86	26.41	26.58
61	0	F	141.6	145.4	3.8	38.5	44.4	5.9	3.6	3.61	26.33	26.63
62	0	F	150.1	158.5	8.4	40.2	48.4	8.2	3.36	3.35	22.9	22.97
63	0	F	144.4	147.1	2.7	38.5	42.4	3.9	3.44	3.44	25.21	25.47
64	0	F	150.4	151.5	1.1	43.6	45.3	1.7	3.4	3.45	21.91	22.05
65	0	F	154.1	156	1.9	39.6	44.8	5.2	3.4	3.49	24.38	24.91
66	0	F	155.5	156.7	1.2	43.5	50	6.5	3.37	3.61	23.19	23.46
67	0	F	151.1	151.6	0.5	48.3	51.3	3	3.74	3.74	26.49	27.01
68	0	F	156.8	158.8	2	44.7	45.8	1.1	3.64	3.68	23.88	24.29
69	0	F	142	148.8	6.8	33	40.7	7.7	3.7	3.77	23.85	24.15
70	0	F	141.5	150.5	9	33.3	45.5	12.2	3.47	3.45	24.49	24.87
71	0	M	157.4	165.2	7.8	41.9	48.5	6.6	4.19	4.2	25.65	26.23
72	0	M	149.4	166.2	16.8	34.6	45.1	10.5	4.34	4.43	27.13	27.52
73	0	M	155.4	163.4	8	48.3	57.9	9.6	3.44	3.53	24.15	24.43
74	0	M	152.1	164.4	12.3	39.4	53.7	14.3	4.35	4.36	27.48	27.97
75	0	M	159.1	176	16.9	42.2	57.5	15.3	3.78	3.84	24.47	24.96
76	0	M	143.1	160.3	17.2	29.7	40.6	10.9	3.33	3.38	23.75	24.24
77	0	M	158.8	164.1	5.3	62	79	17	3.57	3.53	22.95	22.98
78	0	M	156.6	166.5	9.9	43.7	59.8	16.1	3.47	3.53	23.46	23.65
79	0	M	161.4	169.7	8.3	49.3	61.2	11.9	3.98	4.09	25.81	25.99
80	0	F	143.7	146	2.3	40.6	42.4	1.8	3.9	4.06	26.22	26.6
81	0	F	137.1	143	5.9	30.2	38	7.8	3.47	3.57	24.07	24.55
82	0	F	150.5	153	2.5	43.7	50.1	6.4	3.57	3.62	24.21	24.4
83	0	F	155.3	158	2.7	41	46	5	3.86	3.81	26.56	26.85
84	0	F	160.7	169	8.3	42.1	52.1	10	3.44	3.44	22.67	22.81
85	0	F	148.2	151.5	3.3	41	45.5	4.5	3.83	3.9	23.89	24.17
86	0	F	151.7	155.5	3.8	38.4	44	5.6	3.8	3.63	26.29	26.57
87	0	F	147.9	150.5	2.6	46.5	47.8	1.3	3.81	3.93	24.17	24.5
88	0	F	155	158	3	41.6	47.8	6.2	3.62	3.6	23.4	23.58
89	0	F	141.3	146	4.7	33.5	42	8.5	3.6	3.83	23.5	24.19
90	0	F	152.3	156.5	4.2	41.4	44.5	3.1	3.59	3.6	23.39	23.64
91	0	M	140.1	156.3	16.2	35.2	51.2	16	3.58	3.65	22.81	23.09
92	0	M	153.2	159	5.8	43.2	55.9	12.7	3.84	3.78	28.94	29.2
93	0	M	153	164.5	11.5	45.3	58	12.7	4.06	4.12	24.04	24.45
94	0	M	148	162.7	14.7	36.7	49.2	12.5	3.67	3.82	23.59	24.44
95	0	M	159.2	164.2	5	52.4	58	5.6	4	4	26.3	26.43
96	0	M	148	161.3	13.3	40.8	50.9	10.1	3.53	3.57	23.84	24
97	0	M	150.8	166.7	15.9	42.6	60.4	17.8	3.72	3.76	24.17	24.34
98	0	M	149.4	162	12.6	39.6	49.9	10.3	3.16	3.51	23.29	23.45
99	0	M	153.2	166.2	13	40.3	50.2	9.9	3.56	3.63	23.91	23.93
100	0	M	158.9	174.8	15.9	40.6	58.5	17.9	3.95	4.03	25.61	26.11
101	0	M	171.9	181.6	9.7	50.3	62.3	12	3.82	3.85	24.3	24.29
102	0	M	150.7	161.1	10.4	38.8	51.8	13	3.88	3.9	24.57	24.65
103	0	M	162.7	169.7	7	50.5	61.3	10.8	4.3	4.37	26.26	26.52
104	0	M	160.7	168.9	8.2	43.8	51.6	7.8	4.03	4.15	23.79	23.98
105	0	M	149.2	163.5	14.3	37.5	52.3	14.8	4.12	4.31	25.87	26.79
106	0	M	163.2	169.3	6.1	49.7	60.9	11.2	3.91	3.96	25.5	25.8
107	0	M	161.6	172.5	10.9	49.5	62.4	12.9	4.07	4.11	26.01	26.2
108	0	F	159.9	162.5	2.6	40.1	49	8.9	3.89	3.88	25.19	25.47
109	0	F	149.4	153.5	4.1	38.8	46	7.2	3.82	3.84	25.47	25.79
110	0	F	143.4	150	6.6	34.6	43.6	9	3.92	3.93	24.9	25.04
111	0	F	152.6	157.5	4.9	36.6	44.6	8	3.62	3.59	25.62	26.16
112	0	F	141.2	147.6	6.4	38.9	46.6	7.7	3.72	3.78	23.87	24.13
113	0	F	151.6	156	4.4	41.3	47.2	5.9	3.78	3.74	25.36	25.75
114	0	F	151.8	154.2	2.4	38.4	42.9	4.5	3.62	3.62	22.93	23.01
115	0	F	150.3	152.5	2.2	40	44.3	4.3	4.06	4.03	25.52	26.03
116	0	F	150.9	154.3	3.4	44.1	48.2	4.1	3.86	3.89	25.77	26.07
117	0	F	158.6	159.7	1.1	47.7	55.2	7.5	3.5	3.65	23.54	23.7
118	0	F	158.8	166.2	7.4	43.7	51.1	7.4	3.67	3.69	25.16	25.38
119	0	F	161.5	165.6	4.1	45	54.7	9.7	3.71	3.76	25.13	25.38
120	0	F	140.8	150.5	9.7	33.1	42.7	9.6	3.88	3.9	24.29	24.45
121	0	M	151.9	163.2	11.3	48.6	58.6	10	3.76	3.73	26.65	26.84
122	0	M	154	167.8	13.8	35.7	49.1	13.4	3.69	3.88	25.2	25.39
123	0	M	168.9	178.4	9.5	52.1	63.2	11.1	3.63	3.72	25.04	25.49
124	0	M	153.9	162.2	8.3	41.4	50.2	8.8	3.86	3.91	22.63	22.81
125	0	M	161	167.7	6.7	53.2	62.2	9	4.2	4.26	24.71	24.98
126	0	M	165.4	175.8	10.4	50.7	64.7	14	3.89	3.76	25.62	25.84
127	0	M	161.3	174.2	12.9	44.8	60.7	15.9	3.93	3.98	24.43	24.69
128	0	M	151.8	160.3	8.5	41.1	51.2	10.1	4.01	4.05	24.67	24.75
129	0	F	156.9	160.5	3.6	45	49.4	4.4	3.88	3.89	25.41	25.85
130	0	F	147.5	149.6	2.1	46.4	49.8	3.4	3.46	3.53	22.6	22.87
131	0	F	157.1	161.5	4.4	45.8	53.5	7.7	3.96	3.95	25.58	26.1
132	0	F	152.3	152.5	0.2	56.7	67	10.3	4	4.02	26.23	26.52
133	0	F	149.1	154.8	5.7	45.1	55.6	10.5	3.72	3.81	24.16	24.59
134	0	F	150	151	1	41.3	44.5	3.2	3.57	3.63	24.39	24.54
135	0	F	149.9	152.5	2.6	36.6	44.5	7.9	3.26	3.29	23.73	23.83
136	0	F	152.8	153.7	0.9	45.1	48.1	3	3.44	3.45	22.18	22.31
137	0	F	151.8	153.9	2.1	44.1	53.9	9.8	3.84	3.88	23.48	23.89
138	0	F	150.4	151.3	0.9	50.5	55.1	4.6	3.9	4.01	23.98	24.34
139	0	F	155.3	159.1	3.8	37.3	40.7	3.4	3.8	3.8	23.98	24.2
140	0	F	149.3	152.8	3.5	40.3	45.3	5	3.78	3.82	25.49	25.98
141	0	F	149.9	152.8	2.9	37.7	43.2	5.5	3.76	3.69	23.75	23.93
142	0	F	157	160.1	3.1	39.8	45.4	5.6	3.66	3.72	23.97	24.11
143	0	F	150	152.5	2.5	45.5	52.6	7.1	3.53	3.64	22.91	23.22
144	0	F	149.2	153	3.8	41.4	52.4	11	3.8	3.8	23.35	23.52
145	0	M	148.6	158.6	10	34.6	47.1	12.5	3.96	3.95	25.58	25.73
146	0	M	160.1	177.2	17.1	66.1	76.2	10.1	3.93	3.96	24.42	24.6
147	0	M	155.8	163.7	7.9	40.9	54.7	13.8	3.91	3.97	24.82	25.24
148	0	M	158.5	167.3	8.8	52.1	60.3	8.2	3.64	3.65	23.24	23.3
149	0	M	166.1	169.5	3.4	50.2	57.2	7	3.67	3.69	27.14	27.47
150	0	M	161.4	167.1	5.7	65.4	71	5.6	3.37	3.38	23.22	23.31
151	0	M	145.7	159.6	13.9	33	44.3	11.3	3.76	3.81	24	24.44
152	0	M	153.3	159.6	6.3	43.6	50.3	6.7	4	4.03	24.38	24.56
153	0	M	149.5	162.7	13.2	37.7	46.9	9.2	3.77	3.81	23.71	23.88
154	0	M	173.5	179.8	6.3	59.2	65.7	6.5	3.56	3.57	23.96	24.08
155	0	F	150.3	153.5	3.2	42.5	49.3	6.8	3.48	3.49	23.07	23.65
156	0	F	147.9	155.3	7.4	32	40.5	8.5	3.07	3.33	22.47	22.64
157	0	F	152.4	160.1	7.7	36.4	43.2	6.8	3.79	3.8	26.27	26.73
158	0	F	148.3	153.9	5.6	50.2	55.8	5.6	3.81	3.88	25.37	26.01
159	0	F	153.7	155.3	1.6	39.8	40.6	0.8	3.6	3.54	24.7	24.78
160	0	F	157.8	159	1.2	42.7	45.3	2.6	3.54	3.58	24.09	24.24
161	0	F	153.6	161.6	8	33.7	45	11.3	3.84	3.88	24.3	24.61
